# Supplementary material for: Frozen Autoclaved Sorghum Enhanced Colonic Fermentation and Lower Visceral Fat Accumulation in Rats
Source: Nutrients. 2020 Aug 12;12(8):2412. doi: 10.3390/nu12082412 (PMC7570106; doi:10.3390/nu12082412)
Supplement: Supplementary file 1 [file nutrients-12-02412-s001.zip]

Archive with 1 entries (1 files):
- nutrients-882582-supplementary.xlsx
