# Supplementary material for: Frozen Autoclaved Sorghum Enhanced Colonic Fermentation and Lower Visceral Fat Accumulation in Rats
Source: Nutrients. 2020 Aug 12;12(8):2412. doi: 10.3390/nu12082412 (PMC7570106; doi:10.3390/nu12082412)
Supplement: Supplementary file 1 [file nutrients-12-02412-s001.zip › nutrients-882582-supplementary.xlsx]

## Sheet: Table S1
	Supplementary table 1
	Sample	Frozen autoclaved sorghum flour- Proximate Composition
		Moisture (%dwb)	Ash (%dwb)	Fat (%dwb)	Protein (%dwb)	Carbonhydrate (%dwb)	Total starch (% dwb)	Resistant starch (% dwb)	Amylose (% dwb)	Dietary fiber (%)
	S-Wh	3.7	1.6	2.6	9.5	82.6	72.1	3.5	29.1	12.3
	S-Rf	4.7	0.6	0.9	8.4	85.4	80.2	4.3	27.5	6.4
	S-Wh,frozen autoclaved whole grain sorghum; S-Rf, frozen autoclaved refined grain sorghum

## Sheet: Table S2
	Table S2: Composition of experimental diets
	Ingredients (g/kg diet)	Dietary group
		CON	HAS	S-Wh	S-Rf
	Casein	200	200	171.4	174.9
	L-Cystine	3	3	3	3
	Sucrose	200	200	200	200
	Soybean oil	70	70	62.1	67.3
	t-Butylhydroquinone	0.014	0.014	0.014	0.014
	Cellulose	50	50	13.1	30.8
	Mineral Mix (AIN-93G-MX)	35	35	35	35
	Vitamin Mix (AIN-93G-VX)	10	10	10	10
	Choline bitartrate	2.5	2.5	2.5	2.5
	HAS (HS-7)	0	300	0	0
	Refined white sorghum	0	0	0	300
	Whole white sorghum	0	0	300	0
	α-Cornstarch	429.486	129.486	202.896	176.496
	Sum	1000	1000	1000	1000
	CON,α-Cornstarch; HAS, High Amylose Starch; S-Wh, frozen autoclaved whole grain sorghum; S-Rf, frozen autoclaved refined grain sorghum

## Sheet: Table S3
Table S3: Pearson's correlation coefficients
	Triglyceride	Total cholesterol	Free fatty acids	HDL	non-HDL	Final body weight	Feed Intake	Calorie intake	Total Dietary Fiber	Cellulose	RS intake	Perirenal adipose mass/100gBW	Epididymal adipose mass/100gBW	Total visceral adipose mass/100gBW	Adipocyte size	Cecal weight	Cecal tissue weight	Cecal content weight	Acetate/Cecum	Propionate/Cecum	Butyrate/Cecum	Total SCFA/Cecum	pH	Fecal Cholesterol	Fecal neutral sterol	Coprostanol	Fecal Total Lipid	Cholic	Chenodeoxycholic	Total primary bile acids	Deoxycholic	Lithocholic	Total secondary bile acids	Total Bile acids	Liver total lipid	Liver triglyceride
Total cholesterol	.694**
Free fatty acids	.663**	.585**
HDL	.500*	.781**	0.326
non-HDL	.695**	.986**	.612**	.668**
Final body weight	0.4	.511*	.464*	0.079	.589**
Feed Intake	0.195	0.061	0.279	-0.16	0.114	.650**
Calorie intake	.417*	0.335	.497*	0.011	0.397	.791**	.925**
Total Dietary Fiber	0.195	0.061	0.279	-0.16	0.114	.650**	1.000**	.925**
Cellulose	-0.142	-0.349	-0.021	-.429*	-0.304	0.226	.760**	.530**	.760**
RS intake	-.628**	-.715**	-.656**	-0.349	-.760**	-.549**	-0.082	-.441*	-0.082	0.258
Perirenal adipose mass/100gBW	.734**	.633**	.536**	0.324	.669**	.578**	.411*	.643**	.411*	0.09	-.750**
Epididymal adipose mass/100gBW	.515*	.525**	.565**	0.124	.593**	.677**	.533**	.740**	.533**	0.22	-.728**	.868**
Total visceral adipose mass/100gBW	.646**	.599**	.570**	0.232	.653**	.649**	.488*	.715**	.488*	0.16	-.765**	.967**	.966**
Adipocyte size	0.323	0.319	0.391	0.11	0.351	0.296	0.282	.447*	0.282	0.123	-.549**	.613**	.680**	.669**
Cecal weight	-.492*	-.473*	-0.37	-0.079	-.543**	-0.323	0.047	-0.222	0.047	0.301	.704**	-.619**	-.542**	-.601**	-0.306
Cecal tissue weight	-.544**	-.635**	-.418*	-0.242	-.693**	-.488*	-0.03	-0.358	-0.03	0.295	.896**	-.681**	-.624**	-.675**	-0.387	.884**
Cecal content weight	-.475*	-.440*	-0.356	-0.053	-.511*	-0.292	0.057	-0.198	0.057	0.296	.662**	-.598**	-.519**	-.578**	-0.288	.998**	.850**
Acetate/Cecum	-0.37	-0.34	-0.351	0.065	-.422*	-0.251	0.072	-0.186	0.072	0.307	.641**	-.553**	-.505*	-.547**	-0.366	.879**	.735**	.883**
Propionate/Cecum	-0.299	-0.209	-0.231	0.169	-0.294	-0.178	-0.008	-0.181	-0.008	0.171	.446*	-.458*	-.430*	-.460*	-0.254	.889**	.646**	.907**	.926**
Butyrate/Cecum	-0.152	-0.35	-0.25	-0.11	-0.389	-0.179	0.12	-0.124	0.12	.426*	.520**	-0.318	-0.314	-0.327	-0.041	.487*	.529**	.471*	.645**	.497*
Total SCFA/Cecum	-0.363	-0.33	-0.341	0.074	-.413*	-0.245	0.065	-0.187	0.065	0.298	.626**	-.545**	-.500*	-.541**	-0.352	.885**	.732**	.891**	.999**	.940**	.645**
pH	0.36	0.392	0.345	0.117	.437*	0.166	-0.114	0.132	-0.114	-0.265	-.633**	.549**	.517**	.551**	0.278	-.716**	-.676**	-.708**	-.798**	-.697**	-.687**	-.796**
Fecal Cholesterol	0.229	.437*	0.167	0.31	.439*	0.273	0.016	0.144	0.016	-0.005	-.444*	0.339	0.386	0.375	0.13	-0.282	-.461*	-0.25	-0.019	-0.004	0.1	-0.015	0.31
Fecal neutral sterol	-0.094	-0.065	-0.186	-0.089	-0.054	-0.201	-0.186	-0.229	-0.186	0.085	0.073	0.097	-0.003	0.049	0.143	-0.196	-0.005	-0.22	-0.129	-0.211	0.403	-0.129	0.032	0.379
Coprostanol	-0.207	-0.271	-0.277	-0.238	-0.26	-0.342	-0.208	-0.313	-0.208	0.094	0.283	-0.051	-0.18	-0.119	0.095	-0.082	0.206	-0.123	-0.131	-0.226	0.39	-0.133	-0.107	-0.05	.905**
Fecal Total Lipid	-0.093	-0.219	-0.173	-0.203	-0.208	0.033	0.262	0.068	0.262	0.198	.522**	-0.219	-0.228	-0.231	-0.38	0.037	0.308	-0.004	0.141	-0.121	0.184	0.114	-0.327	-0.283	0.003	0.133
Cholic	-0.174	-0.313	-0.351	-0.194	-0.322	-.499*	-0.32	-0.387	-0.32	-0.264	0.345	-0.375	-.453*	-.428*	-0.26	0.017	0.17	-0.006	0.033	-0.054	0.014	0.023	-0.306	-.456*	-0.062	0.142	0.239
Chenodeoxycholic	-.477*	-.462*	-.476*	-0.09	-.527**	-0.382	-0.116	-0.295	-0.116	0.088	.525**	-0.333	-0.343	-0.349	-0.195	0.276	.420*	0.249	0.294	0.14	0.378	0.282	-0.107	0.068	0.349	0.345	0.191	-0.176
Total primary bile acids	-0.236	-0.375	-.415*	-0.208	-0.392	-.554**	-0.339	-.429*	-0.339	-0.257	.415*	-.421*	-.502*	-.478*	-0.288	0.052	0.225	0.025	0.07	-0.038	0.061	0.059	-0.324	-.455*	-0.02	0.187	0.266	.993**	-0.054
Deoxycholic	0.258	.421*	0.168	0.165	.458*	0.383	-0.053	0.174	-0.053	-.528**	-.456*	0.126	0.144	0.14	0.032	-.502*	-.589**	-.479*	-0.362	-0.337	-0.362	-0.365	0.145	0.159	-0.239	-0.331	0.095	0.265	-0.333	0.227
Lithocholic	0.019	0.277	0.055	0.173	0.284	-0.033	-0.355	-0.19	-0.355	-0.399	-0.365	0.238	0.268	0.262	0.294	-.450*	-.465*	-.439*	-.464*	-0.389	-.423*	-.461*	.581**	0.256	-0.048	-0.169	-0.241	-0.177	-0.005	-0.181	0.11
Total secondary bile acids	0.114	0.404	0.112	0.215	.424*	0.116	-0.334	-0.103	-0.334	-.553**	-.495*	0.258	0.292	0.285	0.273	-.588**	-.634**	-.569**	-.547**	-.472*	-.511*	-.546**	.569**	0.286	-0.132	-0.274	-0.178	-0.057	-0.13	-0.074	.475*	.927**
Total Bile acids	-0.047	0.112	-0.157	0.055	0.119	-0.239	-.486*	-0.347	-.486*	-.621**	-0.165	-0.038	-0.059	-0.05	0.055	-.463*	-0.397	-.464*	-.418*	-.420*	-0.393	-.424*	0.283	-0.035	-0.123	-0.117	0.012	.554**	-0.142	.544**	.537**	.671**	.796**
Liver total lipid	-0.138	0.078	-0.223	0.051	0.079	-0.002	-0.129	-0.037	-0.129	-0.382	-0.077	-0.086	-0.076	-0.084	-0.016	0.116	-0.096	0.146	0.095	0.234	-0.247	0.105	-0.008	0.218	-0.108	-0.216	-0.186	0.205	-0.033	0.204	.436*	0.074	0.23	0.317
Liver triglyceride	0.158	0.3	0.362	0.133	0.322	0.395	0.163	0.318	0.163	-0.091	-.442*	0.401	.470*	.450*	0.171	-0.371	-.427*	-0.355	-0.236	-0.173	-0.209	-0.232	0.186	0.285	0.062	-0.064	-0.118	-0.027	-0.276	-0.062	0.24	0.179	0.249	0.173	0.076
Liver cholesterol	0.205	0.334	0.222	0.006	0.396	.551**	0.148	0.263	0.148	0	-.415*	0.323	0.395	0.371	0.184	-0.365	-.458*	-0.344	-0.184	-0.145	0.03	-0.178	0.1	.447*	0.134	-0.06	-0.044	-0.041	-0.399	-0.091	0.372	0.192	0.31	0.206	0.06	.725**
*. Correlation is significant at the 0.05 level (2-tailed).
**. Correlation is significant at the 0.01 level (2-tailed).
